# Supplementary material for: Ploidy Variation and Its Implications for Reproduction and Population Dynamics in Two Sympatric Hawaiian Coral Species
Source: Genome Biol Evol. 2023 Aug 11;15(8):evad149. doi: 10.1093/gbe/evad149 (PMC10445776; doi:10.1093/gbe/evad149)
Supplement: evad149_Supplementary_Data [file evad149_supplementary_data.zip]

Archive with 14 entries (14 files):
- Figure_S4.pdf
- Figure_S5.pdf
- Figure_S6.pdf
- Figure_S7.pdf
- Figure_S8.pdf
- Supplementary_Materials.docx
- Supplementary_Tables.xlsx
- Data_S1.pdf
- Data_S2.pdf
- Data_S3.pdf
- Data_S4.pdf
- Figure_S1.pdf
- Figure_S2.pdf
- Figure_S3.pdf
